# Supplementary material for: Relationship between the level of physical activity and body mass index to blood pressure among overweight and obese young adults in the Northern Emirates city: A cross-sectional study
Source: PLoS One. 2024 Jun 20;19(6):e0304360. doi: 10.1371/journal.pone.0304360 (PMC11189183; doi:10.1371/journal.pone.0304360)
Supplement: S1 File — (XLSX) [file pone.0304360.s001.xlsx]

## Sheet: <BMI
Sr. No.	Age (years)	Gender	Weight (kg)	Height (m)	Body Mass Index (BMI)	Systolic	Diastolic	Physical activity using Global Physical Activity Questionnaire (GPAQ) MET mins/week
39	20	Female	80	1.65	29.4	108	78	273
43	20	Female	76	1.62	29	110	82	241
91	21	Male	80	1.67	28.7	110	74	358
150	22	Female	80	1.67	28.7	110	70	332
127	20	Male	68	1.56	27.9	110	79	376
107	20	Female	60	1.55	25	110	70	321
205	23	Female	85	1.8	26.2	110	85	356
151	22	Female	64	1.5	28.4	111	80	290
204	22	Female	82	1.77	26.2	112	72	246
32	18	Female	68	1.52	29.4	112	80	291
131	21	Female	64	1.5	28.4	112	78	368
128	22	Female	80	1.65	29.4	115	82	311
97	21	Female	83	1.68	29.4	115	88	376
94	26	Female	75	1.64	27.9	116	72	296
69	25	Male	96	1.82	29	118	74	256
149	20	Female	73	1.69	25.6	118	78	291						0.0674255
161	30	Male	82	1.77	26.2	118	79	341
73	26	Female	75	1.64	27.9	119	80	268
154	21	Male	75	1.64	27.9	119	82	264
186	22	Female	70	1.6	27.3	121	89	341
66	20	Male	84	1.68	29.8	121	85	347
18	23	Male	84	1.78	26.5	121	82	312
79	25	Male	87	1.71	29.8	121	85	290
16	22	Male	76	1.73	25.4	121	86	280
175	21	Male	65	1.6	25.4	121	97	291
15	23	Male	77	1.72	26	121	93	257
100	20	Male	85	1.8	26.2	121	88	425
166	20	Male	68	1.56	27.9	121	88	356
172	23	Female	102	1.9	28.3	121	85	340
115	23	Female	70	1.65	25.7	122	86	347
8	26	Male	90	1.76	29.1	122	90	257							2.02218e-155
162	23	Male	95	1.88	26.9	122	87	321
167	23	Male	84	1.68	29.8	122	85	281
80	22	Male	96	1.82	29	122	96	275
11	24	Male	82	1.74	27.1	122	93	368
87	21	Male	93	1.83	27.8	123	87	257
141	22	Male	75	1.64	27.9	123	99	376
105	30	Female	70	1.6	27.3	123	88	289
81	23	Female	70	1.55	29.1	124	72	315
9	30	Male	83	1.71	28.4	124	88	341
27	20	Female	73	1.71	25	124	79	513
140	25	Male	70	1.65	25.7	124	84	390
173	22	Female	70	1.65	25.7	124	85	513
200	19	Female	95	1.88	26.9	124	82	347
159	24	Male	77	1.67	27.6	124	77	289
59	24	Male	87	1.72	29.4	125	83	257
132	21	Female	60	1.55	25	125	86	280
191	25	Male	85	1.8	26.2	125	88	347
25	20	Male	75	1.73	25.1	125	87	342
51	24	Female	80	1.64	29.7	125	87	351
169	25	Female	70	1.65	25.7	125	91	347
199	21	Male	82	1.77	26.2	125	91	356
48	25	Male	94	1.82	28.4	126	83	340
93	25	Male	96	1.82	29	126	87	243
72	23	Female	70	1.65	25.7	126	87	235
82	30	Female	70	1.6	27.3	126	90	286
1	21	Female	60	1.5	26.7	126	82	343
130	23	Female	70	1.6	27.3	126	86	347
106	23	Female	77	1.67	27.6	126	91	276
133	19	Male	75	1.64	27.9	126	88	435
189	21	Female	87	1.72	29.4	126	88	425
195	25	Male	87	1.72	29.4	126	90	302
113	20	Male	84	1.68	29.8	126	89	243
41	22	Male	100	1.85	29.2	127	91	302
138	24	Male	65	1.57	26.4	127	85	332
60	21	Female	73	1.58	29.2	127	92	230
88	20	Female	66	1.6	25.8	127	98	370
123	20	Male	75	1.73	25.1	128	91	257
137	26	Female	84	1.68	29.8	128	93	257
153	24	Female	87	1.71	29.8	128	88	281
148	21	Female	85	1.8	26.2	128	90	513
17	23	Male	79	1.68	28	128	89	207
156	26	Female	80	1.65	29.4	128	87	312
2	23	Female	75	1.6	29.3	128	84	241
194	22	Female	64	1.5	28.4	128	92	243
40	19	Female	72	1.64	26.8	128	96	243
101	22	Female	64	1.58	25.6	128	97	347
192	23	Female	65	1.6	25.4	129	94	376
56	25	Female	92	1.82	27.8	129	98	289
119	23	Male	79	1.68	28	129	85	413
47	23	Female	74	1.61	28.5	129	97	281
24	22	Female	80	1.65	29.4	129	94	275
202	22	Male	77	1.67	27.6	129	84	262
111	24	Male	87	1.72	29.4	129	78	341
179	22	Female	66	1.6	25.8	129	88	311
19	21	Female	63	1.56	25.9	129	88	354
4	23	Female	78	1.64	29	130	87	340
65	24	Male	102	1.9	28.3	130	82	219
171	23	Female	66	1.6	25.8	130	96	281
74	21	Female	65	1.6	25.4	130	89	235
67	21	Male	80	1.67	28.7	130	91	368
86	20	Female	60	1.55	25	130	88	413
20	24	Male	77	1.7	26.6	130	85	376
136	22	Male	102	1.9	28.3	130	89	513
108	22	Female	64	1.5	28.4	130	90	246
122	22	Female	80	1.65	29.4	130	93	235
118	25	Male	87	1.71	29.8	131	92	346
64	25	Female	73	1.69	25.6	131	97	243
146	25	Male	77	1.67	27.6	132	94	321
142	21	Female	65	1.6	25.4	132	87	257
29	20	Male	68	1.56	27.9	132	87	389
125	20	Female	73	1.71	25	132	90	280
50	22	Male	78	1.72	26.4	132	83	259
5	20	Male	85	1.8	26.2	132	92	347
90	25	Female	73	1.69	25.6	132	82	296
70	22	Female	77	1.66	27.9	132	89	346
184	18	Male	64	1.58	25.6	132	91	390
174	25	Male	75	1.64	27.9	132	91	257
46	22	Male	84	1.7	29.1	132	89	347
135	22	Male	66	1.6	25.8	133	89	312
164	21	Male	80	1.67	28.7	133	89	262
89	19	Female	63	1.58	25.2	134	89	390
6	22	Female	64	1.58	25.6	134	93	276
23	24	Male	76	1.72	25.7	134	87	290
102	22	Female	65	1.57	26.4	134	92	340
63	23	Male	95	1.88	26.9	134	90	368
197	20	Female	84	1.68	29.8	134	93	425
165	26	Female	68	1.62	25.9	135	90	354
177	24	Female	70	1.65	25.7	135	92	390
163	22	Male	73	1.69	25.6	135	88	327
96	25	Female	73	1.69	25.6	135	85	390
42	20	Male	78	1.71	26.7	135	92	343
54	21	Female	65	1.6	25.4	135	89	321
28	19	Female	68	1.62	25.9	135	88	397
126	19	Female	68	1.62	25.9	135	86	354
44	22	Female	76	1.62	29	135	88	431
120	21	Female	63	1.56	25.9	136	97	235
35	22	Female	68	1.64	25.3	136	87	296
62	23	Male	82	1.77	26.2	136	99	321
181	22	Male	85	1.8	26.2	136	87	351
168	19	Female	96	1.82	29	136	83	419
114	25	Male	96	1.82	29	138	95	219
53	22	Female	64	1.5	28.4	138	98	276
45	24	Male	93	1.82	28.1	138	89	356
7	22	Female	65	1.57	26.4	139	95	327
206	22	Female	65	1.57	26.4	139	95	327
84	23	Female	77	1.67	27.6	139	92	312
103	25	Male	83	1.71	28.4	139	87	368
34	24	Male	90	1.77	28.7	139	89	296

## Sheet: >BMI
Sr. No.	Age (years)	Gender	Weight (kg)	Height (m)	Body Mass Index (BMI)	Systolic	Diastolic	Physical activity using Global Physical Activity Questionnaire (GPAQ) MET mins/week		25
3	22	Female	99	1.67	35.5	138	94	281
38	21	Female	89	1.7	30.8	137	85	376
157	20	Female	86	1.69	30.1	135	83	291
85	20	Female	70	1.5	31.1	115	86	258
61	22	Male	92	1.75	30	116	91	341
104	24	Male	86	1.69	30.1	116	88	300
77	22	Female	70	1.5	31.1	138	93	321
10	25	Male	90	1.72	30.4	119	92	219
110	22	Male	99	1.72	33.5	119	91	230					#N/A
187	25	Male	78	1.57	31.6	121	95	321
22	24	Female	112	1.68	39.7	139	93	311
14	23	Female	82	1.53	35	136	88	268
190	19	Female	92	1.75	30	122	89	267
152	23	Female	70	1.5	31.1	132	96	347
170	24	Male	90	1.7	31.1	130	89	380
98	22	Female	78	1.57	31.6	122	96	273
112	22	Male	92	1.75	30	135	87	321
12	19	Male	101	1.61	39	125	78	280
31	21	Female	68	1.5	30.2	138	90	322
78	24	Male	86	1.69	30.1	125	87	311
26	19	Male	106	1.84	31.3	132	90	253
155	22	Female	78	1.6	30.4	126	82	207
180	22	Male	78	1.57	31.6	128	87	266
33	22	Female	78	1.57	31.6	126	86	351
145	22	Female	70	1.5	31.1	126	92	341
176	23	Female	90	1.7	31.1	126	92	332
198	20	Female	70	1.5	31.1	126	78	320
147	20	Male	70	1.5	31.1	127	87	390
144	22	Female	90	1.7	31.1	128	90	231
57	22	Male	99	1.72	33.5	128	86	246
95	21	Female	78	1.6	30.4	128	95	376
71	24	Female	85	1.62	32.4	128	92	354
68	23	Male	97	1.78	30.6	128	92	354
143	22	Female	90	1.7	31.1	128	89	246
37	20	Female	89	1.61	34.3	128	90	276
109	24	Female	80	1.6	31.3	128	92	257
75	22	Female	90	1.7	31.1	129	93	243
36	20	Male	110	1.84	32.5	129	95	350
49	23	Female	70	1.5	31.1	129	95	347
203	25	Female	70	1.5	31.1	129	87	289
188	20	Female	78	1.59	31.2	129	86	241
121	22	Female	90	1.66	32.7	129	91	268
13	26	Female	80	1.63	30.1	130	90	235
178	20	Female	90	1.7	31.1	130	92	376
134	21	Female	78	1.6	30.4	130	89	351
55	24	Female	80	1.6	31.3	130	93	262
92	23	Male	97	1.78	30.6	130	82	358
99	21	Female	78	1.59	31.2	130	90	241
116	22	Female	90	1.7	31.1	130	92	276
83	22	Female	84	1.59	33.2	130	89	253
196	23	Male	92	1.75	30	132	94	276
182	22	Female	70	1.5	31.1	132	90	350
30	22	Female	90	1.65	33.1	132	92	370
76	21	Female	78	1.6	30.5	132	85	354
21	22	Female	90	1.66	32.7	132	86	321
158	21	Male	70	1.5	31.1	132	93	356
160	23	Female	70	1.5	31.1	132	91	276
129	22	Female	86	1.69	30.1	133	89	342
183	22	Female	99	1.67	35.5	133	89	280
185	19	Female	86	1.69	30.1	134	89	360
124	19	Male	106	1.84	31.3	134	89	264
193	22	Female	90	1.7	31.1	135	90	321
52	22	Female	80	1.56	32.9	135	98	320
117	22	Female	70	1.5	31.1	135	91	256
139	23	Male	78	1.57	31.6	135	86	378
201	23	Male	78	1.57	31.6	135	88	260
58	25	Male	90	1.72	30.4	138	90	231

## Sheet: Sheet1
Sr. No.	Age (years)	Gender	Weight (kg)	Height (m)	Body Mass Index (BMI)	Systolic	Diastolic	Physical activity using Global Physical Activity Questionnaire (GPAQ) MET mins/week
39	20	Female	80	1.65	29.4	108	78	273
43	20	Female	76	1.62	29	110	82	241
91	21	Male	80	1.67	28.7	110	74	358
150	22	Female	80	1.67	28.7	110	70	332
127	20	Male	68	1.56	27.9	110	79	376
107	20	Female	60	1.55	25	110	70	321
205	23	Female	85	1.8	26.2	110	85	356
151	22	Female	64	1.5	28.4	111	80	290
204	22	Female	82	1.77	26.2	112	72	246
32	18	Female	68	1.52	29.4	112	80	291
131	21	Female	64	1.5	28.4	112	78	368
128	22	Female	80	1.65	29.4	115	82	311
97	21	Female	83	1.68	29.4	115	88	376
94	26	Female	75	1.64	27.9	116	72	296
69	25	Male	96	1.82	29	118	74	256
149	20	Female	73	1.69	25.6	118	78	291
161	30	Male	82	1.77	26.2	118	79	341
73	26	Female	75	1.64	27.9	119	80	268
154	21	Male	75	1.64	27.9	119	82	264
186	22	Female	70	1.6	27.3	121	89	341
66	20	Male	84	1.68	29.8	121	85	347
18	23	Male	84	1.78	26.5	121	82	312
79	25	Male	87	1.71	29.8	121	85	290
16	22	Male	76	1.73	25.4	121	86	280
175	21	Male	65	1.6	25.4	121	97	291
15	23	Male	77	1.72	26	121	93	257
100	20	Male	85	1.8	26.2	121	88	425
166	20	Male	68	1.56	27.9	121	88	356
172	23	Female	102	1.9	28.3	121	85	340
115	23	Female	70	1.65	25.7	122	86	347
8	26	Male	90	1.76	29.1	122	90	257
162	23	Male	95	1.88	26.9	122	87	321
167	23	Male	84	1.68	29.8	122	85	281
80	22	Male	96	1.82	29	122	96	275
11	24	Male	82	1.74	27.1	122	93	368
87	21	Male	93	1.83	27.8	123	87	257
141	22	Male	75	1.64	27.9	123	99	376
105	30	Female	70	1.6	27.3	123	88	289
81	23	Female	70	1.55	29.1	124	72	315
9	30	Male	83	1.71	28.4	124	88	341
27	20	Female	73	1.71	25	124	79	513
140	25	Male	70	1.65	25.7	124	84	390
173	22	Female	70	1.65	25.7	124	85	513
200	19	Female	95	1.88	26.9	124	82	347
159	24	Male	77	1.67	27.6	124	77	289
59	24	Male	87	1.72	29.4	125	83	257
132	21	Female	60	1.55	25	125	86	280
191	25	Male	85	1.8	26.2	125	88	347
25	20	Male	75	1.73	25.1	125	87	342
51	24	Female	80	1.64	29.7	125	87	351
169	25	Female	70	1.65	25.7	125	91	347
199	21	Male	82	1.77	26.2	125	91	356
48	25	Male	94	1.82	28.4	126	83	340
93	25	Male	96	1.82	29	126	87	243
72	23	Female	70	1.65	25.7	126	87	235
82	30	Female	70	1.6	27.3	126	90	286
1	21	Female	60	1.5	26.7	126	82	343
130	23	Female	70	1.6	27.3	126	86	347
106	23	Female	77	1.67	27.6	126	91	276
133	19	Male	75	1.64	27.9	126	88	435
189	21	Female	87	1.72	29.4	126	88	425
195	25	Male	87	1.72	29.4	126	90	302
113	20	Male	84	1.68	29.8	126	89	243
41	22	Male	100	1.85	29.2	127	91	302
138	24	Male	65	1.57	26.4	127	85	332
60	21	Female	73	1.58	29.2	127	92	230
88	20	Female	66	1.6	25.8	127	98	370
123	20	Male	75	1.73	25.1	128	91	257
137	26	Female	84	1.68	29.8	128	93	257
153	24	Female	87	1.71	29.8	128	88	281
148	21	Female	85	1.8	26.2	128	90	513
17	23	Male	79	1.68	28	128	89	207
156	26	Female	80	1.65	29.4	128	87	312
2	23	Female	75	1.6	29.3	128	84	241
194	22	Female	64	1.5	28.4	128	92	243
40	19	Female	72	1.64	26.8	128	96	243
101	22	Female	64	1.58	25.6	128	97	347
192	23	Female	65	1.6	25.4	129	94	376
56	25	Female	92	1.82	27.8	129	98	289
119	23	Male	79	1.68	28	129	85	413
47	23	Female	74	1.61	28.5	129	97	281
24	22	Female	80	1.65	29.4	129	94	275
202	22	Male	77	1.67	27.6	129	84	262
111	24	Male	87	1.72	29.4	129	78	341
179	22	Female	66	1.6	25.8	129	88	311
19	21	Female	63	1.56	25.9	129	88	354
4	23	Female	78	1.64	29	130	87	340
65	24	Male	102	1.9	28.3	130	82	219
171	23	Female	66	1.6	25.8	130	96	281
74	21	Female	65	1.6	25.4	130	89	235
67	21	Male	80	1.67	28.7	130	91	368
86	20	Female	60	1.55	25	130	88	413
20	24	Male	77	1.7	26.6	130	85	376
136	22	Male	102	1.9	28.3	130	89	513
108	22	Female	64	1.5	28.4	130	90	246
122	22	Female	80	1.65	29.4	130	93	235
118	25	Male	87	1.71	29.8	131	92	346
64	25	Female	73	1.69	25.6	131	97	243
146	25	Male	77	1.67	27.6	132	94	321
142	21	Female	65	1.6	25.4	132	87	257
29	20	Male	68	1.56	27.9	132	87	389
125	20	Female	73	1.71	25	132	90	280
50	22	Male	78	1.72	26.4	132	83	259
5	20	Male	85	1.8	26.2	132	92	347
90	25	Female	73	1.69	25.6	132	82	296
70	22	Female	77	1.66	27.9	132	89	346
184	18	Male	64	1.58	25.6	132	91	390
174	25	Male	75	1.64	27.9	132	91	257
46	22	Male	84	1.7	29.1	132	89	347
135	22	Male	66	1.6	25.8	133	89	312
164	21	Male	80	1.67	28.7	133	89	262
89	19	Female	63	1.58	25.2	134	89	390
6	22	Female	64	1.58	25.6	134	93	276
23	24	Male	76	1.72	25.7	134	87	290
102	22	Female	65	1.57	26.4	134	92	340
63	23	Male	95	1.88	26.9	134	90	368
197	20	Female	84	1.68	29.8	134	93	425
165	26	Female	68	1.62	25.9	135	90	354
177	24	Female	70	1.65	25.7	135	92	390
163	22	Male	73	1.69	25.6	135	88	327
96	25	Female	73	1.69	25.6	135	85	390
42	20	Male	78	1.71	26.7	135	92	343
54	21	Female	65	1.6	25.4	135	89	321
28	19	Female	68	1.62	25.9	135	88	397
126	19	Female	68	1.62	25.9	135	86	354
44	22	Female	76	1.62	29	135	88	431
120	21	Female	63	1.56	25.9	136	97	235
35	22	Female	68	1.64	25.3	136	87	296
62	23	Male	82	1.77	26.2	136	99	321
181	22	Male	85	1.8	26.2	136	87	351
168	19	Female	96	1.82	29	136	83	419
114	25	Male	96	1.82	29	138	95	219
53	22	Female	64	1.5	28.4	138	98	276
45	24	Male	93	1.82	28.1	138	89	356
7	22	Female	65	1.57	26.4	139	95	327
206	22	Female	65	1.57	26.4	139	95	327
84	23	Female	77	1.67	27.6	139	92	312
103	25	Male	83	1.71	28.4	139	87	368
34	24	Male	90	1.77	28.7	139	89	296
3	22	Female	99	1.67	35.5	138	94	281
38	21	Female	89	1.7	30.8	137	85	376
157	20	Female	86	1.69	30.1	135	83	291
85	20	Female	70	1.5	31.1	115	86	258
61	22	Male	92	1.75	30	116	91	341
104	24	Male	86	1.69	30.1	116	88	300
77	22	Female	70	1.5	31.1	138	93	321
10	25	Male	90	1.72	30.4	119	92	219
110	22	Male	99	1.72	33.5	119	91	230
187	25	Male	78	1.57	31.6	121	95	321
22	24	Female	112	1.68	39.7	139	93	311
14	23	Female	82	1.53	35	136	88	268
190	19	Female	92	1.75	30	122	89	267
152	23	Female	70	1.5	31.1	132	96	347
170	24	Male	90	1.7	31.1	130	89	380
98	22	Female	78	1.57	31.6	122	96	273
112	22	Male	92	1.75	30	135	87	321
12	19	Male	101	1.61	39	125	78	280
31	21	Female	68	1.5	30.2	138	90	322
78	24	Male	86	1.69	30.1	125	87	311
26	19	Male	106	1.84	31.3	132	90	253
155	22	Female	78	1.6	30.4	126	82	207
180	22	Male	78	1.57	31.6	128	87	266
33	22	Female	78	1.57	31.6	126	86	351
145	22	Female	70	1.5	31.1	126	92	341
176	23	Female	90	1.7	31.1	126	92	332
198	20	Female	70	1.5	31.1	126	78	320
147	20	Male	70	1.5	31.1	127	87	390
144	22	Female	90	1.7	31.1	128	90	231
57	22	Male	99	1.72	33.5	128	86	246
95	21	Female	78	1.6	30.4	128	95	376
71	24	Female	85	1.62	32.4	128	92	354
68	23	Male	97	1.78	30.6	128	92	354
143	22	Female	90	1.7	31.1	128	89	246
37	20	Female	89	1.61	34.3	128	90	276
109	24	Female	80	1.6	31.3	128	92	257
75	22	Female	90	1.7	31.1	129	93	243
36	20	Male	110	1.84	32.5	129	95	350
49	23	Female	70	1.5	31.1	129	95	347
203	25	Female	70	1.5	31.1	129	87	289
188	20	Female	78	1.59	31.2	129	86	241
121	22	Female	90	1.66	32.7	129	91	268
13	26	Female	80	1.63	30.1	130	90	235
178	20	Female	90	1.7	31.1	130	92	376
134	21	Female	78	1.6	30.4	130	89	351
55	24	Female	80	1.6	31.3	130	93	262
92	23	Male	97	1.78	30.6	130	82	358
99	21	Female	78	1.59	31.2	130	90	241
116	22	Female	90	1.7	31.1	130	92	276
83	22	Female	84	1.59	33.2	130	89	253
196	23	Male	92	1.75	30	132	94	276
182	22	Female	70	1.5	31.1	132	90	350
30	22	Female	90	1.65	33.1	132	92	370
76	21	Female	78	1.6	30.5	132	85	354
21	22	Female	90	1.66	32.7	132	86	321
158	21	Male	70	1.5	31.1	132	93	356
160	23	Female	70	1.5	31.1	132	91	276
129	22	Female	86	1.69	30.1	133	89	342
183	22	Female	99	1.67	35.5	133	89	280
185	19	Female	86	1.69	30.1	134	89	360
124	19	Male	106	1.84	31.3	134	89	264
193	22	Female	90	1.7	31.1	135	90	321
52	22	Female	80	1.56	32.9	135	98	320
117	22	Female	70	1.5	31.1	135	91	256
139	23	Male	78	1.57	31.6	135	86	378
201	23	Male	78	1.57	31.6	135	88	260
58	25	Male	90	1.72	30.4	138	90	231

## Sheet: Pivot Table 2
Diastolic	COUNT of Diastolic
82	4
83	4
85	7
86	7
87	11
88	11
89	17
90	11
91	11
92	15
93	16
94	12
95	16
96	11
97	12
98	7
99	3
100	11
102	6
109	4
110	2
112	6
113	2
(blank)
Grand Total	206

## Sheet: Sheet6
Systolic	Diastolic			Systolic		Disatolic
126	96			110	3	82	4
148	100			115	1	83	4
156	94			116	1	85	7
147	97			118	2	86	7
144	102			119	1	87	11
134	93			121	6	88	11
139	95			122	4	89	17
152	90			123	1	90	11
146	92			124	6	91	11
149	92			125	2	92	15
145	93			126	10	93	16
167	102			128	2	94	12
171	112			129	4	95	16
157	109			130	7	96	11
121	93			132	5	97	12
143	91			133	4	98	7
151	89			134	8	99	3
148	90			135	7	100	11
129	88			136	4	102	6
130	85			138	1	109	4
144	86			139	5	110	2
167	93			140	3	112	6
134	87			141	2	113	2
148	94			142	4
149	97			143	3
151	90			144	6
124	92			145	6
135	88			146	4
149	97			147	3
161	92			148	12
162	96			149	13
153	94			150	2
147	86			151	16
139	89			152	2
136	87			153	5
164	95			156	2
148	90			157	7
149	85			158	5
158	113			159	1
143	96			161	1
157	94			162	2
141	100			164	3
158	93			167	9
135	88			168	3
138	89			171	5
132	94			174	2
149	97			210	1
151	83
158	95
145	83
148	87
167	98
149	100
135	89
162	113
153	98
168	94
174	90
159	97
145	92
151	91
136	99
134	100
141	97
146	94
150	95
142	98
151	92
146	95
140	102
158	112
142	109
153	97
142	110
168	93
157	85
152	93
158	87
148	94
146	96
150	91
142	90
130	89
139	92
149	86
130	88
151	100
140	98
134	89
140	96
153	85
157	82
149	87
144	88
164	95
148	85
115	97
122	96
144	90
121	88
128	97
134	102
139	87
116	98
123	100
126	91
110	95
130	90
128	92
119	91
145	99
124	100
126	92
171	95
157	93
130	98
135	102
143	112
151	109
148	97
129	110
130	93
167	91
134	89
148	90
135	86
149	93
151	112
133	89
126	86
149	87
151	100
126	88
167	93
133	89
130	93
167	93
153	85
135	86
124	96
145	99
151	109
148	97
171	95
126	92
167	94
171	95
151	112
118	82
151	89
151	100
122	96
156	98
144	88
157	82
149	87
110	83
132	93
124	96
132	91
118	82
148	90
151	112
133	89
210	92
121	95
148	85
136	83
125	91
122	89
144	102
121	95
124	96
132	91
121	97
126	92
167	94
171	95
129	88
149	87
136	87
164	95
133	89
132	91
134	89
151	89
121	95
129	86
126	88
122	89
151	92
168	94
174	90
145	92
126	92
167	94
134	93
126	100
125	91
124	96
135	88
147	100
149	87
157	93
110	89
139	95

## Sheet: Pivot Table 1
COUNTA of Gender
206
